# Supplementary material for: Determination of Whether Apex or Non-Apex Prostate Cancer Is the Best Candidate for the Use of Prostate-Specific Antigen Density to Predict Pathological Grade Group Upgrading and Upstaging after Radical Prostatectomy
Source: J Clin Med. 2023 Feb 19;12(4):1659. doi: 10.3390/jcm12041659 (PMC9967179; doi:10.3390/jcm12041659)
Supplement: Supplementary file 1 [file jcm-12-01659-s001.zip]

Archive with 1 entries (1 files):
- jcm-2171713-supplementary.pdf
